# Supplementary material for: Asymmetric cell division shapes naive and virtual memory T-cell immunity during ageing
Source: Nat Commun. 2021 May 11;12:2715. doi: 10.1038/s41467-021-22954-y (PMC8113513; doi:10.1038/s41467-021-22954-y)
Supplement: Supplementary file 4 — Source Data [file 41467_2021_22954_MOESM4_ESM.xls]

## Sheet: Fig. 1B
CD8
young	old	young + rapamycin	old + rapamycin
0.137228	0.056394	0.12011	0.0491781
0.152805	0.061113	0.20988	0.241634
0.132285	0.039201	0.388254	0.256
0.219998	0.01047	0.5577	0.267807
0.284077	0.060272	0.248152	0.16016
0.136879	0.087418	0.341182	0.376834
0.222711	0.141092	0.260829	0.24515
0.477688	0.049201	0.760517	0.256406
0.324024	0.053406	0.498281	0.147418
0.314619	0.139538	0.755368	0.802
0.462103	0.261076	0.65458	0.34661
0.147829	0.268786	0.287058	0.0968969
0.36729	0.112049	0.406	0.0429336
0.510176	0.00608	0.371738	0.0177271
0.208382	0.301238	0.0165707	0.315729
0.0789675	0.14403	0.122448	0.0795233
0.283564	0.095941	0.272775	0.479
0.261036	0.080767	0.129147	0.0140715
0.0095204	0.00284	0.349615	0.191413
0.347464	0.274794	0.305259	0.509669
0.037841	0.054075	0.200517	0.493296
0.300425	0.146393	0.517917	0.064047
0.0929034	0.190629	0.742247	0.094084
0.254099	0.006572	0.293287	0.501273
0.0680009	0.224385	0.360079	0.059598
0.462975	0.382383	0.318871	0.048679
0.375789	0.300076	0.15889	0.128746
0.360311	0.147648	0.645269	0.668318
0.019109	0.190582	0.118881	0.274687
0.279798	0.0356461	0.421989	0.263862
0.131771	0.0421622	0.261874	0.217912
0.163014	0.263232	0.679365	0.336001
0.217247	0.174436	0.170191	0.535141
0.252339	0.117821	0.270114	0.205804
0.557019	0.123795	0.334094	0.281853
0.222052	0.306874	0.265682	0.009073
0.463676	0.0875037	0.334984	0.576259
0.35712	0.0257755	0.308558	0.159913
0.325385	0.0485241	0.262168	0.0966315
0.305023	0.105203	0.740495	0.148181
0.0703035	0.13078	0.113342	0.250523
0.498539	0.157108	0.723473	0.141504
0.351491	0.04627	0.076284	0.272171
0.052321	0.230167	0.724391	0.129165
0.282591	0.19381	0.351705	0.59846
0.067556	0.197186	0.496815	0.215352
0.131921	0.105115	0.137659	0.720856
0.219435	0.311283	0.82249	-0.003793
0.345701	0.239495	0.220805	0.163122
0.185859	0.136868		0.335451
0.249554	0.0384923		0.349719
0.448485	0.084868		0.122116
0.389592	0.0871545		0.332692
0.129969	0.240229		0.374016
0.237582	0.0563937		0.206878
0.22101	0.0611135		0.505598
0.184867	0.0392009		0.275728
0.212598	0.0104704		0.544886
0.0863241	0.0602719		0.579666
	0.0874177		0.309491
	0.141092		0.411801
	0.0492012		1
	0.0534057		0.306859
	0.139538		0.0745927
	0.261076		0.215712
	0.268786		0.111023
	0.112049		0.174549
	0.006076		0.768362
	0.301238		0.588878
	0.14403		0.511355
	0.0959409		0.532228
	0.0807669		0.210557
	0.002837		0.168526
	0.274794		0.91251
	0.0540751
	0.146393
	0.190629
	0.0065724
	0.136751
	0.149563
	0.0025859
	0.0267761
	0.283645
	0.0553966
	0.529054
	0.137491
	0.07584
	0.0175094
	0.189985
	0.207438
	0.0322046
	0.005766
	0.0584007
	0.103356
	0.092638
	0.134137
	0.218748
	0.246565
	0.106248
	0.151782
	0.204162
	0.048485
	0.183457
	0.144505
	0.181982
	0.050557
	0.169207
	0.103567
	0.408772
	0.117538
	0.091953
	0.148139
	0.1766
	0.145476
	0.069019
	0.072886
	0.099124
	0.01067
	0.163872
	0.0879688
	0.0765082
	0.0916777
	0.0268324
	0.397536
	0.579221
	0.235984
	0.0879915
	0.0710179
	0.117244
	0.0463077
	0.121053
	0.188576
	0.0442301
	0
	0.173562
	0.678892
	0.0429114
	0.0502938
	0.0303187
	0.0405552
	0.050498
	0.0392521
	0.0715727
	0.483898
	0.0690573
	0.283345
	0.255154
	0.0763793
	0.0832513
	0.18776
	0.176896
	0.152642
	0.014422
	0.0999161
	0.0871876
	0.291293
	0.142865
	0.140506
	0.0370508
	0.098133
	0.093186
	0.02649
	0.060013
	0.171513
	0.12705
	0.043345
	0.178081
	0.068942
	0.007244
	0.042989
	0.124886

## Sheet: Fig. 2B
blood kinetics
WEEK	+ICAM					+ICAM Rapa
1	1.61	19.5	8.95	30.8	24.1	9.94	35.2	25.8	32.2	26.6
2	30	28.3	47.1	30.8	26.2	34.9	37.4	43.2	44.5	49
3	25.7	32.2	35	29.8	43.6	61.8	59.9	49.6	55.2	47.8

## Sheet: Fig. 2C
Spleen
% P14 cells		# P14 cells
+ICAM	+ICAM R	+ICAM	+ICAM R
23.4	37.1	5336842	10244444
18.4	35.6	4404032	9167347
19.2	33.8	5377273	11753488
17.4	30	3512209	7271429
23.1	25.5	2799422	2510256

## Sheet: Fig. 2D
Spleen					Spleen
% KLRG1hi		# KLRG1hi			% IL7-Rαhi		# IL7-Rαhi
+ICAM	+ICAM R	+ICAM	+ICAM R		+ICAM	+ICAM R	+ICAM	+ICAM R
82.1	67.4	4378947	6907639		2.01	8.19	107368	838889
59.5	76.9	2622581	7047959		10.4	4.01	456452	367347
62.7	72.3	3370455	8503488		8.75	3.16	470454	370930
75.4	75.7	2646512	5504286		4.01	4.44	140698	322857
64.1	67.8	1793353	1701282		8.32	6.72	232948	168590

## Sheet: Fig. 2E
Spleen					Spleen
% IFNγ+		# IFNγ+			% TNF+		# TNF+
+ICAM	+ICAM R	+ICAM	+ICAM R		+ICAM	+ICAM R	+ICAM	+ICAM R
51.9	40	1514211	1025000		15	12.5	93157.9	87500
50.2	45.9	1228226	4037755		16.5	36.7	95967.7	942857
49.2	36.7	948485	4460465		15.3	34.3	86363.6	1332558
50.2	53.4	704070	3251429		14.2	31.4	59883.7	505714
51.3	48	636705	1335256		16.5	35.8	54335.3	321795

## Sheet: Fig. 2F
Lymph nodes
% P14 cells		# P14 cells
+ICAM	+ICAM R	+ICAM	+ICAM R
1.6	7.19	58845.7	233030
0.63	1.62	25252.5	97607.7
0.87	1.79	44674.6	86320.8
0.7	2.35	14245	108216
0.9	2.58	20903	93373.5

## Sheet: Fig. 2G
Lymph nodes					Lymph nodes
% KLRG1hi		# KLRG1hi			% IL7-Rαhi		# IL7-Rαhi
+ICAM	+ICAM R	+ICAM	+ICAM R		+ICAM	+ICAM R	+ICAM	+ICAM R
58.2	44	37139.3	113939		7.04	23.9	4140.5	55757.6
38	31.9	10353.5	34928.2		20	34.3	5050.5	33492.8
38.1	36.9	19674.6	35849.1		20.9	15.6	9319.5	13443.4
53	36.7	7834.8	43192.5		11	22.8	1567	24647.9
44	39.4	9866.2	41867.5		11.2	23.5	2341.1	21988

## Sheet: Fig. 3A
% CD44hi CD122hi		% CD44hi CXCR3hi		% CD44hi NKG2Dhi		% CD44hi CD49dlo
young	old	young	old	young	old	young	old
1.22	12.8	2.02	13.1	0.13	2.47	1.62	8.15
0.8	6.14	0.85	5.46	0.066	1.14	1.05	4.83
1.4	7.52	1.94	6.94	0.34	4.77	1.05	3.29
1.87	21.8	2.38	22.9	0.63	12.4	1.99	11.9
	26.8		28.5		16	1.21	5.34
			20.7		11.4		8.39

## Sheet: Fig. 3C
OCR																Basal respiration				ATP production				max. respiration				SRC
	young naive activated (2 biol. replicates averaged)					old naive activated					old TVM activated					young naive	old naive	old TVM		young naive	old naive	old TVM		young naive	old naive	old TVM		young naive	old naive	old TVM
Minutes	1	2	4	4	5	1	2	3	4	5	1	2	3	4		66.95	123.43	110.17		38.75	93.26	83.67		54.36	206.92	149.12		-12.59	83.49	38.95
1.89	105.66	96.925	95.455	98.35	100.395	140.22	150.24	135.28	151.3	129.29	143.67	140.37	131.56	137.94		80.41	120.24	113.18		36.49	92.39	82.66		101.74	180.79	147.89		21.33	60.55	34.71
9.32	93.285	85.955	85.18	84.985	89.92	129.3	139.32	120.86	140.27	118.61	134.15	128.17	120.06	130.13		53.68	95.84	101.24		29.85	67.17	66.82		48.85	157.85	134.79		-4.83	62.01	33.55
16.77	87.61	81.125	80.25	79.315	85.73	127.18	136.65	114.26	136.81	115.99	131.2	123.4	116.64	127.99		70.13	121.39	109.69		34.09	91.86	87.71		85.34	154.83	123.15		15.21	33.44	13.46
24.55	43.835	42.17	43.415	38.2	54.155	35.59	45.39	48.33	45.61	46.26	48.12	40.74	70.48	43.59		69.2	89.23			24.87	69.74			62.62	136.9			-6.58	47.66
32	44.915	56.775	45.58	39.175	55.325	33.92	44.27	47.27	45.43	46.67	51.84	41.82	52.51	42.76		73.68				48.81				69.19				-4.49
39.69	44.525	45.915	45.275	37.965	54.66	34.27	44.55	47.09	44.94	47.88	47.53	43.3	49.81	40.29		73.35				42.02				72.75				-0.59
47.5	71.155	89.61	73	81.01	83.655	149.66	150.46	128.51	134.07	133.88	157.98	118.45	131.2	116.31		76.1				43.83				79.24				3.14
55.21	79.07	80.235	79.41	80.415	85.635	196.31	184.96	153.14	162.69	157.96	170.14	142.88	147.35	134.83		74.67				48.61				66.23				-8.44
62.93	76.845	71.735	76.06	76.455	83.88	210.67	197.2	176.27	170.24	163.66	169.3	158.11	150.19	141.45		83.65				38.74				90.03				6.38
70.69	18.32	4.66	15.36	7.73	13.355	3.75	16.41	18.42	16.07	26.76	22.02	10.22	16.38	20.05
78.39	18.26	8.865	17.395	7.935	9.31	4.98	18.38	20.44	15.86	28.85	21.64	12.1	16.88	18.3
86.15	18.29	9.535	17.155	7.315	10.73	4.29	18.69	21.03	15.42	34.67	21.03	12.05	15.4	18.38
ECAR																Glycolysis				Glycolytic capacity				Glycolytic reserve
	young naive activated (2 biol. replicates averaged)					old naive activated					old TVM activated					young naive	old naive	old TVM		young naive	old naive	old TVM		young naive	old naive	old TVM
Minutes	1	2	4	4	5	1	2	3	4	5	1	2	3	4		51.26	18.18	56.9		70.22	28.76	107.7		18.95	10.57	50.81
1.89	23.975	26.13	23.755	19.03	25.42	6.69	9.53	8.43	6.19	10.42	37.53	35	31.28	26.09		56.96	23.55	53.8		79.86	36.24	81.54		22.9	12.7	27.74
9.6	22.36	24.555	20.715	17.27	23.2	6.61	9.1	8.02	5.96	9.86	35.7	32.48	29.11	22.75		55.81	23.38	24.79		77.63	37.95	62.78		21.82	14.57	37.99
17.31	21.655	24.075	20.265	16.645	22.84	6.13	9.04	8.12	5.36	9.69	34.74	31.34	28.16	22.34		52.06	15.48	49.1		67.46	22.31	58.58		15.4	6.82	9.48
25.08	79.305	84.03	76.38	64.945	83.265	22.43	30.4	29.17	18.78	32.88	91.64	84.88	46.97	67.1		56.96	25.38			62.16	40.24			5.2	14.87
32.81	81.145	85.525	78.3	67.275	85.09	23.39	31.81	30.29	20.06	34.35	89.93	84.31	50.91	70.3		71.59				110.38				38.79
40.52	83.085	87	80.24	69.055	87.13	24.32	32.58	31.5	20.85	35.07	90.68	85.14	52.95	71.44		68.89				108.77				39.89
48.37	110.665	118.06	106.575	85.155	105.885	33.63	45.28	44.83	26.17	48.48	142.44	108.98	82.08	73.3		64.15				97.86				33.71
55.84	110.995	117.475	107.555	88.18	104.79	34.79	44.71	45.32	27.4	49.34	137.61	112.32	90.29	80.92		52.76				75.62				22.86
63.54	109.535	116.21	106.445	87.125	102.95	34.89	43.34	46.07	27.67	49.93	138.67	112.88	90.94	79.26		71.62				103.93				32.31
71.34	10.655	11.455	5.045	3.37	8.59	0.45	3.22	3.26	1.09	0.03	15.31	16.02	5.5	5.56
78.82	12.12	13.815	10.845	8.685	12.195	2.28	4.12	4.32	2.26	2.75	11.82	13.7	7.26	9.19
86.31	11.52	12.61	10.465	8.845	11.705	3.07	4.33	4.14	2.84	4.25	10.56	12.07	7.35	9.23

## Sheet: Fig. 4C-D
naive young				TVM young				naive old				TVM old
+ICAM	+ICAM R	+ICAM Akt i		+ICAM	+ICAM R	+ICAM Akt i		+ICAM	+ICAM R	+ICAM Akt i		+ICAM	+ICAM R	+ICAM Akt i
0.181164	0.404736	0.24894		0.157435	0.187375	0.012505		0.047956	0.925091	0.333888		0.86322	0.564177	0.552001
0.262741	0.235457	0.198747		0.341555	0.267634	0.168213		0.165577	0.779065	0.137855		0.617611	0.257539	0.750052
0.0365762	0.864695	0.074096		0.146265	0.148244	0.114173		0.212713	0.747071	0.02383		0.437273	0.289069	0.686605
0.136891	0.391748	0.982451		0.331877	0.811885	0.411461		0.062265	0.373609	0.203261		0.682126	0.972119	0.183697
0.0794251	0.209168	0.132576		0.144902	0.522145	0.515664		0.233312	0.923996	0.038539		0.568831	0.635012	0.282645
0.123156	0.246536	0.115275		0.29583	0.089219	0.30099		0.297795	0.316081	0.15382		0.055416	0.574505	0.084454
0.151026	0.166118	0.832165		0.115504	0.090022	0.224662		0.095695	0.281568	0.392287		0.616224	0.453677	0.927104
0.126691	0.373941	0.69251		0.276084	0.419515	0.334468		0.162519	0.630549	0.099346		0.275202	0.045359	0.306048
0.30564	0.960403	0.209061		0.451085	0.019515	0.023836		0.078366	0.035183	0.00693		0.020379	0.375431	0.506105
0.151714	0.888337	0.767173		0.646573	0.006106	0.448778		0.111913	0.136361	0.007198		0.370057	0.707646	0.79029
0.33685	0.164682	0.006042		0.07391	0.058424	0.136828		0.050878	0.077818	0.668539		0.27506	0.046605	0.075615
0.134837	0.894476	0.002621		0.306658	0.147412	0.010209		0.188658	0.12374	0.145822		0.006807	0.11435	0.322275
0.236741	0.794029	0.328591		0.296905	0.247797	0.101049		0.058702	0.361255	0.101464		0.12478	0.083171	0.226535
0.09302	0.160281	0.645082		0.345312	0.071785	0.132276		0.073347	0.343197	0.152007		0.50572	0.724091	0.089075
0.238359	0.556498	0.11844		0.166056	0.289633	0.235638		0.03974	0.853354	0.052126		0.235547	0.313651	0.041676
0.189023	0.666854	0.778405		0.268247	0.552122	0.115659		0.089096	0.366157	0.113052		0.448624	0.503001	0.07908
0.206994	0.74504	0.730863		0.271973	0.027939	0.086868		0.063387	0.308307	0.01817		0.113073	0.210616	0.006626
0.241918	0.097651	0.977035		0.433871	0.253375	0.511512		0.341828	0.063843	0.142928		0.093107	0.526333	0.082148
0.231017	0.240527	0.327798		0.195537	0.606142	0.095049		0.151366	0.033062	0.032355		0.084212	0.272994	0.156961
0.0940576	0.121148	0.126538		0.254846	0.420062			0.009039	0.395684	0.088892		0.317218	0.250043	0.003465
0.138062	0.119317	0.014424		0.224834				0.157193	0.231128	0.645807		0.145067	0.348723	0.269467
0.100828	0.037647	0.677333		0.079587				0.125346	0.877248	0.300717		0.00919	0.122697	0.361834
0.285491	0.344684	0.093411		0.246949				0.191166	0.353319	0.251868		0.26841	0.019463	0.286568
0.0399094	0.103929	0.004195						0.00172	0.895074	0.88151		0.001152	0.06243	0.065163
0.170785	0.157383	0.168523						0.128469	0.210311	0.675727		0.149768	0.132466	0.36838
0.153838	0.154292	0.084446						0.161716	0.029919	0.367245		0.011074	0.006615	0.021372
0.348864	0.335399	0.20159						0.152077	0.136886	0.21908		0.157458	0.29487	0.306218
0.440804	0.278879	0.114988						0.100563	0.170513	0.238401		0.874268	0.100981	0.120959
	0.222687	0.229841						0.087131	0.319566	0.702818		0.301354	0.046135	0.257382
	0.295185	0.347432						0.188978	0.258362	0.14426		0.16908	0.025654	0.236991
	0.014099							0.078089	0.060926	0.658289		0.953005	0.53875	0.752771
	0.05576							0.028044	0.191799	0.142871		0.070026	0.000582	0.520162
	0.627139							0.212409	0.045741	0.095005		0.356327	0.190928	0.016487
	0.726759							0.179099	0.077097	0.085897		0.117548	0.606986	0.253651
	0.204002							0.237131	0.256939	0.316944		0.678004	0.891938	0.402637
	0.064629							0.130103	0.329609	0.118928		0.001832	0.0929	0.509644
	0.647273							0.175208	0.086867	0.01186		0.216141	0.551326	0.281128
	0.006497							0.066926	0.135379	0.143011			0.366667	0.283263
								0.375735	0.009554	0.042897			0.436446	0.139057
								0.176796	0.283276	0.461794			0.897866	0.059459
								0.151573	0.291191	0.048189			0.102816	0.018569
								0.241959	0.007245	0.175352			0.013052	0.008171
								0.051237		0.930746			0.174824	0.070805
								0.156211		0.035844			0.412056	0.26244
								0.095464		0.275023			0.253903	0.56433
								0.027311		0.095877			0.200803	0.095209
								0.053603		0.069757			0.143453	0.175092
								0.005421					0.061058	0.222932
								0.011336					0.086297	0.101409
								0.133423					0.280603	0.324939
								0.143293					0.580265	0.357534
													0.110624

[truncated: 8 more sheets: Fig. 5B, Fig. 5C, Fig. 5D, Fig. S1B, Fig. S2, Fig. S4, Fig. S5, Fig. S6]
